# Supplementary material for: Uniparental Genome Elimination in Australian Carp Gudgeons
Source: Genome Biol Evol. 2021 Feb 16;13(6):evab030. doi: 10.1093/gbe/evab030 (PMC8245195; doi:10.1093/gbe/evab030)
Supplement: evab030_Supplementary_Data [file evab030_supplementary_data.zip]

Archive with 3 entries (3 files):
- Figure S1.tif
- Figure S2.tif
- Supplementary data_Rev2_clean copy.docx
